# Supplementary material for: Discovery of Terpenes as Novel HCV NS5B Polymerase Inhibitors via Molecular Docking
Source: Pathogens. 2023 Jun 18;12(6):842. doi: 10.3390/pathogens12060842 (PMC10305183; doi:10.3390/pathogens12060842)
Supplement: Supplementary file 1 [file pathogens-12-00842-s001.zip]

Archive with 1 entries (1 files):
- pathogens-2013194-supplementary.pdf
